# Supplementary material for: Low-Power Phototransistor with Enhanced Visible-Light Photoresponse and Electrical Performances Using an IGZO/IZO Heterostructure
Source: Materials (Basel). 2024 Jan 30;17(3):677. doi: 10.3390/ma17030677 (PMC10856061; doi:10.3390/ma17030677)
Supplement: Supplementary file 1 [file materials-17-00677-s001.zip]

Archive with 1 entries (1 files):
- materials-2830452-supplementary.pdf
